# Supplementary material for: Systematics and ecology of the Australasian genus Empodisma (Restionaceae) and description of a new species from peatlands in northern New Zealand
Source: PhytoKeys. 2012 Jul 3;(13):39–79. doi: 10.3897/phytokeys.13.3259 (PMC3391716; doi:10.3897/phytokeys.13.3259)
Supplement: XML Treatment for Empodisma [file phytokeys.13.3259-treatment1.xml]

<!DOCTYPE tp:taxon-treatment
  PUBLIC "-//TaxonX//DTD Taxonomic Treatment Publishing DTD v0 20100105//EN" "tax-treatment-NSO.dtd">
<tp:taxon-treatment xmlns:tp="http://www.plazi.org/taxpub"><tp:treatment-meta><mixed-citation publication-type="journal"><person-group><name><surname>Wagstaff</surname><given-names>Steven J.</given-names></name><name><surname>Clarkson</surname><given-names>Beverley R.</given-names></name></person-group><article-title>Systematics and ecology of the Australasian genus <italic>Empodisma</italic> (Restionaceae) and description of a new species from peatlands in northern New Zealand
                </article-title><source>PhytoKeys</source><day>3</day><month>7</month><year>2012</year><volume>2012</volume><issue>13</issue><fpage>39</fpage><lpage>79</lpage><pub-id pub-id-type="doi">10.3897/phytokeys.13.3259</pub-id></mixed-citation></tp:treatment-meta><tp:nomenclature><tp:taxon-name>
                        <tp:taxon-name-part taxon-name-part-type="genus">Empodisma</tp:taxon-name-part>
                    <object-id xmlns:xlink="http://www.w3.org/1999/xlink" xlink:type="simple">http://species-id.net/wiki/Empodisma</object-id>
								</tp:taxon-name><tp:taxon-authority>L.A.S.Johnson &amp; D.F.Cutler</tp:taxon-authority></tp:nomenclature><tp:treatment-sec sec-type="Type species"><title>Type species.</title><p><bold><italic><tp:taxon-name>Empodisma minus</tp:taxon-name></italic></bold> (Hook.f.) L.A.S.Johnson &amp; D.F.Cutler</p></tp:treatment-sec><tp:treatment-sec sec-type="Description"><title>Description.</title><p>Perennial herbs forming dense tangled masses, dioecious. Rhizomes stout up to 8.0 mm diam., covered with light brown, imbricate, scale-like sheaths and very thick tufts of brown hairs. Roots crowded, densely covered with persistent root hairs. Culms evergreen, hollow, dark to light green, profusely branching. Lamina reduced, awl-shaped, persistent, light green when young maturing dark brown, strongly reflexed from the leaf sheath. Leaf sheaths open, but overlapping and closely appressed, borne at short intervals, straw-coloured early in the season maturing dark brown, mouth ciliate with a tuft of woolly white hairs. Spikelets unisexual, borne in ultimate branch systems produced in second or third year, sessile or on short pedicels. Glumes imbricate; bracteoles lacking. Perianth segments 6, narrowly ovate almost hyaline. Male spikelets with 1–6 flowers, sessile to shortly pedicellate. Stamens 3, exserted beyond the perianth segments; filaments uniform; anthers linear oblong, dorsifixed, 1-celled, dehiscence along longitudinal slits, straw-coloured. Female spikelets solitary, each spikelet with 1– rarely 2 – flowers sessile to pedicillate. Ovary 1-celled; style branches 2 or 3, filiform, deciduous. Ovule solitary, pendulous. Fruit 1-seeded nut, ovoid with a thick and swollen base. 2n = 24. Fruit development is protracted with the seeds maturing in the following winter or early spring.</p></tp:treatment-sec><tp:treatment-sec sec-type="Key to species of Empodisma"><title>Key to species of <italic><tp:taxon-name>Empodisma</tp:taxon-name></italic></title><table-wrap content-type="key" position="anchor" orientation="portrait"><table><tbody><tr><td rowspan="1" colspan="1">1</td><td rowspan="1" colspan="1">Robust plants forming dense tangled thickets; culms &gt; 1 mm in diameter at base of the plant; sheaths mostly &gt;7.5 mm long; spikelets &gt; 6.0 mm long</td><td rowspan="1" colspan="1"><italic><tp:taxon-name>Empodisma robustum</tp:taxon-name></italic></td></tr><tr><td rowspan="1" colspan="1">–</td><td rowspan="1" colspan="1">Slender and/or diminutive plants; culms mostly &lt; 1 mm in diameter, sheaths mostly &lt; 7.5 mm long; spikelets generally &lt; 6.0 mm</td><td rowspan="1" colspan="1">2.</td></tr><tr><td rowspan="1" colspan="1">2</td><td rowspan="1" colspan="1">Culms dark green, 18–80 cm in height (some plants rarely to 1.2 m in Eastern Australia); female spikelets sessile to shortly pedicellate</td><td rowspan="1" colspan="1">2. <italic><tp:taxon-name>Empodisma minus</tp:taxon-name></italic></td></tr><tr><td rowspan="1" colspan="1">–</td><td rowspan="1" colspan="1">Culms light green, 55–130 cm in height; spikelets borne on pedicels up to 20 mm long</td><td rowspan="1" colspan="1">3. <italic><tp:taxon-name>Empodisma gracillimum</tp:taxon-name></italic></td></tr></tbody></table></table-wrap></tp:treatment-sec></tp:taxon-treatment>
