# Supplementary material for: Systematics and ecology of the Australasian genus Empodisma (Restionaceae) and description of a new species from peatlands in northern New Zealand
Source: PhytoKeys. 2012 Jul 3;(13):39–79. doi: 10.3897/phytokeys.13.3259 (PMC3391716; doi:10.3897/phytokeys.13.3259)
Supplement: XML Treatment for Empodisma minus [file phytokeys.13.3259-treatment3.xml]

<!DOCTYPE tp:taxon-treatment
  PUBLIC "-//TaxonX//DTD Taxonomic Treatment Publishing DTD v0 20100105//EN" "tax-treatment-NSO.dtd">
<tp:taxon-treatment xmlns:tp="http://www.plazi.org/taxpub"><tp:treatment-meta><mixed-citation publication-type="journal"><person-group><name><surname>Wagstaff</surname><given-names>Steven J.</given-names></name><name><surname>Clarkson</surname><given-names>Beverley R.</given-names></name></person-group><article-title>Systematics and ecology of the Australasian genus <italic>Empodisma</italic> (Restionaceae) and description of a new species from peatlands in northern New Zealand
                </article-title><source>PhytoKeys</source><day>3</day><month>7</month><year>2012</year><volume>2012</volume><issue>13</issue><fpage>39</fpage><lpage>79</lpage><pub-id pub-id-type="doi">10.3897/phytokeys.13.3259</pub-id></mixed-citation></tp:treatment-meta><tp:nomenclature><label>2.</label><tp:taxon-name>
                        <tp:taxon-name-part taxon-name-part-type="genus">Empodisma</tp:taxon-name-part>
                        <tp:taxon-name-part taxon-name-part-type="species">minus</tp:taxon-name-part>
                    <object-id xmlns:xlink="http://www.w3.org/1999/xlink" xlink:type="simple">http://species-id.net/wiki/Empodisma_minus</object-id>
								</tp:taxon-name><tp:taxon-authority>(Hook.f.) L.A.S.Johnson &amp; D.F.Cutler, Kew Bull. 28, 383 (1973)</tp:taxon-authority><tp:nomenclature-citation-list><tp:nomenclature-citation><tp:taxon-name>Calorophus minor</tp:taxon-name><comment> Hook.f., <italic>Fl. Nov. Zel. I</italic>, 267 (1852–1853).</comment></tp:nomenclature-citation><tp:nomenclature-citation><tp:taxon-name>Calorophus elongatus</tp:taxon-name><comment> var. <italic>minor</italic> (Hook.f.) Hook.f., <italic>Fl. Tas. II</italic>, 75 (1858–1859).</comment></tp:nomenclature-citation><tp:nomenclature-citation><tp:taxon-name>Hypolaena lateriflora</tp:taxon-name><comment> var. <italic>minor</italic> (Hook.f.) Cheeseman, <italic>Manual N.Z. Flora</italic> ed. 1, 762 (1906)</comment></tp:nomenclature-citation></tp:nomenclature-citation-list></tp:nomenclature><tp:treatment-sec sec-type="Lectotype"><title>Lectotype.</title><p>New Zealand, near Nelson, Bidwell no. 84, K000441989; (<xref ref-type="fig" rid="F10">Fig. 10</xref>; designated by <xref ref-type="bibr" rid="B66">Moore and Edgar 1970</xref>, pg 89).</p><fig id="F10" position="float" orientation="portrait"><label>Figure 10.</label><caption><p>High resolution photograph of the lectotype of <italic><tp:taxon-name>Empodisma minus</tp:taxon-name></italic> (Hook.f.) L.A.S. Johnson &amp; D.F.Cutler. Reproduced with the consent of the Royal Botanic Gardens, Kew, © The Board of Trustees of the Royal Botanic Gardens. <xref ref-type="bibr" rid="B41">Hooker (1853)</xref> described the new species <italic><tp:taxon-name>Calorophus minor</tp:taxon-name></italic> Hook.f. based upon Bidwell, Colenso and Lyall specimens. A specimen collected near Nelson by Bidwell, no. 84, K000441989, was chosen as the lectotype by <xref ref-type="bibr" rid="B66">Moore and Edgar (1970)</xref>.</p></caption><graphic xmlns:xlink="http://www.w3.org/1999/xlink" xlink:href="PhytoKeys-013-039-g010.jpg" position="float" orientation="portrait" xlink:type="simple"/></fig></tp:treatment-sec><tp:treatment-sec sec-type="Etymology"><title>Etymology.</title><p>minus describes the small stature of <italic><tp:taxon-name>Empodisma minus</tp:taxon-name></italic>.</p></tp:treatment-sec><tp:treatment-sec sec-type="Description"><title>Description.</title><p>Culms dark green, 12–81 cm in height, 0.7–1.3 mm in diameter, branching profusely. Leaf sheaths closely appressed, 3.5–10.2 mm in length, borne at <!--PageBreak--><!--PageBreak-->short intervals 15.0–48.0 mm; light green to light brown early in the season maturing dark brown; mouth ciliate with a prominent tuft of woolly white hairs in New Zealand specimens, spare or lacking in Australian specimens. Lamina strongly reflexed from leaf sheath, 1.5–4.2 mm long, persistent light green when young maturing dark brown. Spikelets brown, male spikelet 3.9–8 mm long, anthers 1.2–2.0 mm long; female spikelet 3.5–7.0 mm long; nutlets dark brown approximately 2.6 mm long. 2n = 24. Flowering Aug.– Apr. [<xref ref-type="fig" rid="F11">Fig. 11</xref>; see also illustration in <xref ref-type="bibr" rid="B61">Meney and Pate (1999)</xref>].</p><fig id="F11" position="float" orientation="portrait"><label>Figure 11.</label><caption><p>Morphological characteristics of <italic><tp:taxon-name>Empodisma minus</tp:taxon-name></italic>. <bold>A</bold> Vegetative shoot with attached leaves and flowers (2.5× actual size) <bold>B</bold> Rhizomes with emerging vegetative shoots (2.5× actual size) <bold>C</bold> Vegetative shoot with attached pistillate flower <bold>D</bold> Pistillate flower with attached bracts <bold>E</bold> Gynoecium <bold>F</bold> Mature nut <bold>G</bold> Vegetative shoot with attached staminate spikelet <bold>H</bold> Staminate flower with attached bracts <bold>I</bold> Staminate flower. Scale bar = 1 mm.</p></caption><graphic xmlns:xlink="http://www.w3.org/1999/xlink" xlink:href="PhytoKeys-013-039-g011.jpg" position="float" orientation="portrait" xlink:type="simple"/></fig></tp:treatment-sec><tp:treatment-sec sec-type="Comments"><title>Comments.</title><p>Morphologically similar to small forms of <italic><tp:taxon-name>Empodisma robustum</tp:taxon-name></italic> distinguished by its smaller stature (though plants from 0.4 to 1 m tall are noted from eastern Australia), more delicate culms and smaller spikelets. Most collections are sterile or male, and the few females generally lack mature fruits. Chromosome counts of 2n=24 were reported from plants collected from the NW slope of Mt. Ruapehu and three counts from NSW (<xref ref-type="bibr" rid="B5">Briggs 1966</xref>, <xref ref-type="bibr" rid="B49">Johnson and Cutler 1973</xref>).</p></tp:treatment-sec><tp:treatment-sec sec-type=" Representative specimens"><title> Representative specimens.</title><p>Australia, Tasmania, near Margate, ♂ flowers, D.A. &amp; A. Ratkowsky 1474, CHR303032, Australia, Queensland, Moreton Island, ♂ flowers, L. Durrington 1114 &amp; S. Levine, CHR272564, Australia, Tasmania, Newdegate Pass, not in flower, T. Dobson 77107, CHR313744; New Zealand, S. Westland, ♂ flowers, G.C. Kelly, Oct 1966, CHR177206; New Zealand, Rahu Saddle, with few ♀ flowers, E.J. Godley, 1 July 1958, CHR108315; New Zealand, Bell Hill Plains, ♂ flowers, J. Clarke 1 Feb 1969, CHR189013; New Zealand, Ngamatea, ♂ flowers, N.J. Moar, 12 Jan 1949, CHR70144; New Zealand, Waikareiti, ♂ flowers, A.P. Druce, Feb 1968, CHR180674; New Zealand, Silica Springs Track, ♂ flowers G. Rennison, A61/36, , CHR535708; New Zealand, Makerikeri tarns, ♂ flowers, A.P. Druce, Nov 1973, CHR260376; New Zealand, Tussock Creek, ♂ flowers, L.B. Moore, 28 July 1968, CHR188099; New Zealand, Mokoreta, with few ♀ flowers, W.R. Sykes 41/94, CHR497058; New Zealand, Bayswater Bog, not flowering, B.R. Clarkson19 Feb .2009, CHR605146; New Zealand, Awarua Bay, not flowering, P.N. Johnson 653, CHR437892; New Zealand, West Cape, A.F. Mark, 5 Feb 1972, CHR218694; New Zealand, Coal Creek, ♂ flowers; I. Payton, 13 Sept 1976, CHR520808; New Zealand, Mt. Rockport, not flowering, I.A. McNew, 31 July 1942, CHR35234; New Zealand, Lake Sylvester, ♂ flowers, R. Melville 5915, CHR142781; New Zealand, Lake Sylvester, ♀ flowers, R. Mason &amp; N. Moar 4658, CHR95709; New Zealand, Bealey spur, with immature ♀ flowers, P. Douglas 26 Nov 1979, CHR362302; New Zealand, Lake Tennyson, ♂ flowers, M.J.A. Simpson 6315, CHR22759; New Zealand, Patterson Inlet, ♂ flowers, L.J. Dumbleton &amp; E. Edgar, CHR182509; New Zealand, ♂ flowers, Fosberg, Feb 1949; CHR30378; New Zealand, Kaitangata, plants with ♀ and ♂ flowers, R. Mason &amp; N.T. Moar 953, CHR 75833; New Zealand, Kapuka, ♀ flowers, W.H. Harbond 20 Nov 1968, CHR183615.</p></tp:treatment-sec><tp:treatment-sec sec-type="Distribution"><title>Distribution.</title><p>Widely distributed in Tasmania and all mainland Australian States except Western Australia and the Northern Territory; in New Zealand extending north to approximately 38°S latitude.</p></tp:treatment-sec><tp:treatment-sec sec-type="Habitat"><title>Habitat.</title><p>Locally abundant in seasonally or permanently inundated wetlands, heathlands, fens and peat bogs from sea level to alpine</p></tp:treatment-sec><tp:treatment-sec sec-type="Conservation status"><title>Conservation status.</title><p>Not threatened.</p><!--PageBreak--><!--PageBreak--></tp:treatment-sec><ref-list><ref id="B41"><mixed-citation xmlns:xlink="http://www.w3.org/1999/xlink" xlink:type="simple"><person-group><name name-style="western"><surname>Hooker</surname><given-names>JD</given-names></name></person-group> (<year>1852–1853</year>)<source> The Botany of the Antarctic Voyage of H.M. Discovery Ships Erebus and Terror in the Years 1839-1843.Vol. 2. Flora Novae-Zelandiae Part I. Flowering Plants. London, Lovell Reeve. 312 p.</source></mixed-citation></ref><ref id="B66"><mixed-citation xmlns:xlink="http://www.w3.org/1999/xlink" xlink:type="simple"><person-group><name name-style="western"><surname>Moore</surname><given-names>LB</given-names></name><name name-style="western"><surname>Edgar</surname><given-names>E</given-names></name></person-group> (<year>1970</year>)<source> Flora of New Zealand II. Government Printer, Wellington, New Zealand.</source></mixed-citation></ref><ref id="B61"><mixed-citation xmlns:xlink="http://www.w3.org/1999/xlink" xlink:type="simple"><person-group><name name-style="western"><surname>Meney</surname><given-names>KA</given-names></name><name name-style="western"><surname>Pate</surname><given-names>JS</given-names></name></person-group> (<role>Eds</role>) (<year>1999</year>)<source> Australian Rushes—Biology, Identification and Conservation of Restionaceae and Allied Families. University of Western Australia Press, Perth.</source></mixed-citation></ref><ref id="B5"><mixed-citation xmlns:xlink="http://www.w3.org/1999/xlink" xlink:type="simple"><person-group><name name-style="western"><surname>Briggs</surname><given-names>BG</given-names></name></person-group> (<year>1966</year>)<source>Chromosome numbers of some Australian monocotyledons. Contributions of the N.S.W. National Herbarium IV: 24–34.</source></mixed-citation></ref><ref id="B49"><mixed-citation xmlns:xlink="http://www.w3.org/1999/xlink" xlink:type="simple"><person-group><name name-style="western"><surname>Johnson</surname><given-names>LAS</given-names></name><name name-style="western"><surname>Cutler</surname><given-names>DF</given-names></name></person-group> (<year>1973</year>)<article-title> <italic>Empodisma</italic>: a new genus of Australasian Restionaceae.</article-title><source>Kew Bulletin </source><volume>28</volume>: <fpage>381</fpage>-<lpage>385</lpage>. doi: <ext-link ext-link-type="uri" xlink:href="http://dx.doi.org/10.2307/4108881" xlink:type="simple">10.2307/4108881</ext-link></mixed-citation></ref></ref-list></tp:taxon-treatment>
