# Supplementary material for: Systematics and ecology of the Australasian genus Empodisma (Restionaceae) and description of a new species from peatlands in northern New Zealand
Source: PhytoKeys. 2012 Jul 3;(13):39–79. doi: 10.3897/phytokeys.13.3259 (PMC3391716; doi:10.3897/phytokeys.13.3259)
Supplement: XML Treatment for Empodisma gracillimum [file phytokeys.13.3259-treatment4.xml]

<!DOCTYPE tp:taxon-treatment
  PUBLIC "-//TaxonX//DTD Taxonomic Treatment Publishing DTD v0 20100105//EN" "tax-treatment-NSO.dtd">
<tp:taxon-treatment xmlns:tp="http://www.plazi.org/taxpub"><tp:treatment-meta><mixed-citation publication-type="journal"><person-group><name><surname>Wagstaff</surname><given-names>Steven J.</given-names></name><name><surname>Clarkson</surname><given-names>Beverley R.</given-names></name></person-group><article-title>Systematics and ecology of the Australasian genus <italic>Empodisma</italic> (Restionaceae) and description of a new species from peatlands in northern New Zealand
                </article-title><source>PhytoKeys</source><day>3</day><month>7</month><year>2012</year><volume>2012</volume><issue>13</issue><fpage>39</fpage><lpage>79</lpage><pub-id pub-id-type="doi">10.3897/phytokeys.13.3259</pub-id></mixed-citation></tp:treatment-meta><tp:nomenclature><label>3.</label><tp:taxon-name>
                        <tp:taxon-name-part taxon-name-part-type="genus">Empodisma</tp:taxon-name-part>
                        <tp:taxon-name-part taxon-name-part-type="species">gracillimum</tp:taxon-name-part>
                    <object-id xmlns:xlink="http://www.w3.org/1999/xlink" xlink:type="simple">http://species-id.net/wiki/Empodisma_gracillimum</object-id>
								</tp:taxon-name><tp:taxon-authority>(F.Muell.) L.A.S. Johnson &amp; D.F.Cutler Kew Bull. 28: 383 (1973)</tp:taxon-authority><tp:nomenclature-citation-list><tp:nomenclature-citation><tp:taxon-name>Calorophus gracillimus</tp:taxon-name><comment> F. Muell., <italic>Fragm. Phytogr. Australiae 8</italic>, 88 (1872–74) as ‘<italic><tp:taxon-name>Calostrophus</tp:taxon-name></italic>’</comment></tp:nomenclature-citation><tp:nomenclature-citation><tp:taxon-name>Hypolaena gracillima</tp:taxon-name><comment> (F.Muell.) Benth., <italic>Fl. Austral. 7</italic>, 239 (1878).</comment></tp:nomenclature-citation></tp:nomenclature-citation-list></tp:nomenclature><tp:treatment-sec sec-type="Syntypes"><title>Syntypes.</title><p>(<xref ref-type="fig" rid="F12">Fig. 12</xref>; <italic>fide</italic> BG Briggs xi.1998), Nouvelle-Hollande, Riv. des cygnes, Preiss JA 1711, 1843. P00748711; Nouvelle-Hollande, Riv. des cygnes, Preiss JA 1714, 1843. P00748712.</p><fig id="F12" position="float" orientation="portrait"><label>Figure 12.</label><caption><p>High resolution photograph of a syntype of <italic><tp:taxon-name>Empodisma gracillimum</tp:taxon-name></italic> (F.Muell.) L.A.S. Johnson &amp; D.F.Cutler. <xref ref-type="bibr" rid="B68">Mueller (1872–74)</xref> originally described the plant as <italic><tp:taxon-name>Calorophus gracillimus</tp:taxon-name></italic> F.Muell. The specimen, Nouvelle-Hollande, Riv. des cygnes, Preiss JA 1711, 1843, P00748711 is held at HERBARIUM MUSEI PARISIENSIS. The syntype was designated by BG Briggs xi.1998.</p></caption><graphic xmlns:xlink="http://www.w3.org/1999/xlink" xlink:href="PhytoKeys-013-039-g012.jpg" position="float" orientation="portrait" xlink:type="simple"/></fig></tp:treatment-sec><tp:treatment-sec sec-type="Etymology"><title>Etymology.</title><p>gracillimum describes the slender culms of <italic><tp:taxon-name>Empodisma gracillimum</tp:taxon-name></italic>.</p></tp:treatment-sec><tp:treatment-sec sec-type="Description"><title>Description.</title><p>(illustrated in <xref ref-type="bibr" rid="B61">Meney and Pate 1999</xref>). Culms delicate light green, 55–110 cm in height, 0.5–1.2 mm in diameter, branching profusely. Leaf sheaths, open, closely appressed, 3.5–9.0 mm in length, borne at intervals 25.0–80.0 mm; lamina strongly reflexed from leaf sheath, 2.4–5.0 mm, persistent, light green when young becoming straw coloured. Spikelets light brown, male spikelet 4–5.8 mm, anthers 0.6–1.0 mm long; female spikelet 1.5–2.4 long mm borne on pedicels up to 20 mm long; nutlets approximately 1.4–2.5mm long straw-coloured. 2n = 24. Flowering Aug.–Apr.</p></tp:treatment-sec><tp:treatment-sec sec-type="Comments"><title>Comments.</title><p>Though it approaches <italic><tp:taxon-name>Empodisma robustum</tp:taxon-name></italic> in height, <italic><tp:taxon-name>Empodisma gracillimum</tp:taxon-name></italic> is readily distinguished by its more delicate light green culms and shorter leaf sheaths. The male and female spikelets of <italic><tp:taxon-name>Empodisma gracillimum</tp:taxon-name></italic> are smaller than either <italic><tp:taxon-name>Empodisma robustum</tp:taxon-name></italic> or <italic><tp:taxon-name>Empodisma minus</tp:taxon-name></italic>. The female spikelets are solitary and distinctly pedicillate; this character may be a synapomorphy for the species.</p></tp:treatment-sec><tp:treatment-sec sec-type=" Representative specimens"><title> Representative specimens.</title><p>Western Australia,Denmark, ♂ and ♀ flowers, B.G. Briggs 8449 &amp; L.A.S. Johnson, CHR525963; Western Australia,4.4 km east Watershed Road, ♂ flowers, A.R. Annels, R.W. Hearn 5112, PERTH04219031; Australia,4.4 km east Watershed Road, fruits, A.R. Annels, R.. Hearn 5111, PERTH04128567; Western Australia,Denmark, ♀ flowers, B.G. Briggs 8449 &amp; L.A.S. Johnson, PERTH01586645; Western Australia,S. of junction with Brockman Highway, ♀ flowers D. Bright, C. Godden &amp; T. Annels SC72.9 PERTH04723732; Western Australia, London Forest Block, 2km S of Mountain Road along Renzo Road, ♂ flowers, R.J. Cranfield &amp; B.G. Ward WFM53, PERTH07102399; Western Australia,Torndirrup National Park, ♂ flowers, G.J. Keighery 8805, PERTH02182831; Western Australia,Darling, ♂ flowers, B.G. Briggs 9330, PERTH06173853; Western Australia,800 m E along O’Byrene Road from intersection of Commonage Road, ♂ flowers, N. Casson &amp; T. Annels SC32.9, PERTH04741110; Western Australia,Walpole-Nornalup National Park, ♀ flowers, A.R. Annels ARA1580, PERTH05466172; Western Australia,Walpole, R.J. Cranfield 10897, PERTH04638530; Western Australia,600 m S of Brockman Highway on Beck Road, ♂ flowers, N. Casson, P. Ellery &amp; C. McChesney SC74.8, PERTH04723775; Western Australia,400 m E of Blackwood and Great North Road, ♂ flowers, R. Davis 7680, PERTH05139317; Western Australia,WA, N. Casson &amp; D. Bright SC106.2, PERTH04749677; Western Australia,S.E. Witchcliff<!--PageBreak--><!--PageBreak-->, ♂ flowers, G.J. Keighery 16277, PERTH06330266; Western Australia,NE of Albany, E.M. Sandiford &amp; D.A. Rathbone 1372, PERTH07926855.</p></tp:treatment-sec><tp:treatment-sec sec-type="Distribution"><title>Distribution.</title><p>Endemic to western Australia on the coastal plain south of Perth extending along the south coast from Augusta to Albany.</p></tp:treatment-sec><tp:treatment-sec sec-type="Habitat"><title>Habitat.</title><p>Grows on peat or sandy nutrient-poor soils. Locally abundant in seasonally or permanently inundated wetlands, swamps and stream margins.</p></tp:treatment-sec><ref-list><ref id="B68"><mixed-citation xmlns:xlink="http://www.w3.org/1999/xlink" xlink:type="simple"><person-group><name name-style="western"><surname>Mueller</surname><given-names>F</given-names></name></person-group> (<year>1872–1874</year>)<source> Fragmenta Phytographiæ Australiæ. Vol. 8. Government Printer, Melbourne.</source></mixed-citation></ref><ref id="B61"><mixed-citation xmlns:xlink="http://www.w3.org/1999/xlink" xlink:type="simple"><person-group><name name-style="western"><surname>Meney</surname><given-names>KA</given-names></name><name name-style="western"><surname>Pate</surname><given-names>JS</given-names></name></person-group> (<role>Eds</role>) (<year>1999</year>)<source> Australian Rushes—Biology, Identification and Conservation of Restionaceae and Allied Families. University of Western Australia Press, Perth.</source></mixed-citation></ref></ref-list></tp:taxon-treatment>
